# Supplementary material for: A Scoping Review of Machine-Learning Derived Radiomic Analysis of CT and PET Imaging to Investigate Atherosclerotic Cardiovascular Disease
Source: Tomography. 2024 Sep 3;10(9):1455–87. doi: 10.3390/tomography10090108 (PMC11435603; doi:10.3390/tomography10090108)
Supplement: Supplementary file 1 [file tomography-10-00108-s001.zip]

Archive with 1 entries (1 files):
- tomography-3150207-supplementary.pdf
